# Supplementary material for: Diagnostic Accuracy of Artificial Intelligence Models for Differentiation of Squamous Cell Carcinoma and Adenocarcinoma of Lung—A Systematic Review
Source: Diagnostics (Basel). 2026 Feb 6;16(3):500. doi: 10.3390/diagnostics16030500 (PMC12896415; doi:10.3390/diagnostics16030500)
Supplement: Supplementary file 1 [file diagnostics-16-00500-s001.zip]

Archive with 1 entries (1 files):
- diagnostics-4079760-supplementary.pdf
